# Supplementary material for: First report of an egg-predator nemertean worm in crabs from the south-eastern Pacific coast: Carcinonemertes camanchaco sp. nov
Source: Sci Rep. 2021 Oct 12;11:20215. doi: 10.1038/s41598-021-98650-0 (PMC8511007; doi:10.1038/s41598-021-98650-0)
Supplement: Supplementary file 1 — Supplementary Table S1. [file 41598_2021_98650_MOESM1_ESM.xlsx]

## Sheet: Table S1
Supplementary Table S1. Comparison of morphology, morphometry, host species and geographic distribution of Carcinonemertes camanchaco sp.nov. and the others 16 species of Carcinonemertes (taken from literature) described around the world. All measurements are given in mm (exceptions include: stylet:basis [ratio] and number of ovaries [count]). Symbols ---- significantly no data, ± SD= standard de…
Characteristics	Species
	C. camanchaco		C. conanobrieni		C. mitsukurii		C. divae		C. caissarum		C. sebastianensis		C. coei		C. errans		C. regicides		C. humesi		C. epialti		C. kurisi		C. tasmanica		C. australiensis		C. pinnotheridophila		C. c. carcinophila		C. c. imminuta		C. wickhami
	Female	Male	Female	Male	Female	Male	Female	Male	Female	Male	Female	Male	Female	Male	Female	Male	Female	Male	Female	Male	Female	Male	Female	Male	Female	Male	Female	Male	Female	Male	Female	Male	Female	Male	Female	Male
Locality	Coquimbo, Chile		Caribbean coast, USA-Colombia		Moreton Bay, Australia		Brazil		Brazil		Brazil		California, USA		Auke Bay, Alaska		Kachemak Bay, Alaska		Australia		California, USA		Baja California, Mexico		Tasmania, Australia		Australia		North California, USA		USA, Puerto Rico		Grand Isle, Lousiana		California, USA
Host Family	Cancridae		Palinuridae		Portunidae		Epialtidae		Aethridae		Menippidae		Portunidae		Cancridae		Lithodidae		Majidae		Varunidae		Leucosiidae		Leucosiidae		Palinuridae		Pinnotheridae		Calappidae, Cancridae, Dromiidae, Grapsidae, Leucosidae, Majidae, Pirimelidae, Portunidae, Xanthidae		Portunidae		Palinuridae
Host	Romaleon setosum, Cancer porteri		Panulirus argus		Portunus pelagicus		Libinia spinosa		Hepatus pudibundus		Menippe nodifrons		Charybdis natator		Metacarcinus magister		Paralithodes camtschatica		Naxia aurita		Hemigrapsus oregonensis and H. nudus		Randallia ornata		Dittosa laevis		Panulirus cygnus		Pinnixa chaetopterana		Brachyuran crabs		Callinectes sapidus		Panulirus interruptus
Infestation site	Egg Mass		Egg Mass		Egg Mass, Gills		Egg Mass, Abdomen, Arthrodial Membranes, Pereopods		Egg Mass, Abdomen, Gonopores, Pleopods (Arthrodial Membranes and Setae)		Egg Mass, Abdomen, Setae, Pleopods		Egg Mass		Egg Mass		Gills, Abdomen, Axillae, Egg Mass		Gills, Abdomen, Egg Mass		Gills, Abdomen, Egg Mass		Egg Mass		Setae of Pleopods, Abdomen		Egg Mass		Branchial chamber, egg mass		Gill lamelle, egg mass		Gill lamelle, egg mass		Egg mass
Body color	Translucent white to Pale orange		Translucent white to pale orange		Light Brown, Yellow, Milky White		Translucent White, Orange		Translucent White to Cream		Translucent White		Yellowish-White		Pink, Reddish, Orange, White Spots		Red-Orange, Pink, Dull Orange		Translucent, Off-White		Bright Orange, Reddish, Yellow		Dark Orange, Reddish-Pink		Red		Traslucent white		Orange-Red		Yellowish-Orangem Pale reddish, rose pink, brick red		Reddish	Whitish	Orange
Mucus Sheath	Yes		Yes (ornamented)		Yes		Yes (Lapilli Cells)		Yes (Lapilli Cells)		Yes (Lapilli Cells)		Yes		No		Yes (Fragile, Not Decorated)		----		----		Yes (Distinctive Corkscrew)		Yes (Distinctive Corkscrew)		No		Yes		Yes (ornamented)		Yes		Yes (ornamented)
Number eyes	2		2		2		2		2		2		2 to 4		2		2		2		2		2		2		2		0		2		2		2
Eyes color	Black		Bright Orange to Red		Black		Black		Black		Brown		Dark brown, Black		Black, Brown		Black		Reddish-Brown		Black, Brown		Brown		Black, Brown		Black		----		Black		Yellowish-Brown, Brown, Black		Black
Eyes shape	Irregular		Irregular (Cup or Elliptical)		Spots		Irregular		Round, Cup-Like		Circular, Elliptical		Irregular		Irregular		Cup-Like		Irregular		Irregular		Irregular		Irregular		----		----		Elliptical		Irregular		Cup shaped
Distributions gonads	Two rows	----	Single row	----	Single row	----	Single row	----	Single row	----	Single row	----	Two rows	----	Two rows	----	Two rows	----	----		Single row	----	Single row	----	Single row	----	Single row	----	Four rows	----	Single row	----	Single row	----	Two rows	----
Number gonads	43	Numerous	87.4	----	----		31	----	158	----	----		Numerous		40-50	----	150	174	----		----		----	Abundant	----		----		----		----		12-185	----	----
Distance first gonad to head	0.846	1.12867	0.691	0.175	----		0.428	0.475	0.568	0.325	1.7	----	----		----		----		----		----		----		----		----		----		----		----		----
Body Length	5.93667	3.643	6.12	7.03	30	100	2.6		5.5	2	7	6.2	6		4.0-6.0	5	2.1	1.6	----		----		4.5 ± 0.3	1.8 ± 0.1	5.6± 1.3	1.9 ± 0.7	7		8.40 ± 2.91	2.27 ± 0.78	6.0-70.0		16.55	8.68	10.0-30.0	5.0-18.0
Body Width	0.37359	0.222	0.54	0.253	5		0.332	0.316	0.282	0.4	0.405	0.362	0.5		0.5	0.444	0.236	----	----		----		----		----		1		0.2-0.5	0.05-0.17	----		0.22	0.214	0.4	----
Eye Length	0.0481505	0.021	0.033	0.037	----	----	0.026	0.029	0.011		0.014	0.015	----		0.027		0.027	----	----		----		----		----		----		----		----		----		0.036	----
Eye Width	0.0169775	0.018	0.025	0.027	----	----	0.016	0.017	0.009	0.01	0.009	0.01	0.027		0.013		0.016	----	----		----		0.031		----		0.02		----		----		0.020-0.070		0.028	----
Distance between Eyes	0.057	0.101	0.087	0.077	0.135	----	0.103	0.096	0.112	0.107	0.131	0.11	----		----		0.149	----	----		----		0.122		----		----		----		----		0.2	----	0.257	0.162
Distance from Eyes to tip of Head	0.085	0.101	0.166	0.175	0.2	----	0.143	0.106	0.11	0.106	0.11	0.112	0.145		----		0.131	----	----		0.136-0.200		0.075		----		----		----		----		0.135	----	0.145	0.163
Brain Lobe Length	0.108996	0.154	0.128	0.121	----		0.117	0.118	0.097	0.11	0.099	0.101	----		----		----		----		----		----		----		----		----		----		----		----
Brain Lobe Width	0.04046	0.047	0.091	0.084	----		0.057	0.052	0.046	0.054	0.064	0.052	----		----		----		----		----		----		----		----		----		----		----		----
Distance from Brain to tip of Head	0.169481	0.162	0.218	0.211	----		0.171	0.046	0.132	0.135	0.15		----		----		----		----		----		----		----		----		----		----		----		----
Anterior Proboscis Chamber length	----		----		----		0.075	0.046	----		----		----		----		0.076	----	----		----		0.077		----		0.025-0.030		----		----		----		----
Anterior Proboscis Chamber width	----		0.025	0.028	----		0.012	0.018	----		----		----		----		0.073	----	----		----		----		----		----		----		----		----		----
anterior chamber Length	0.09175	0.067	0.063	0.058	----		0.053	0.048	0.038	0.042	0.051	0.046	0.0326		----		----		----		----				----		----		----		----		----		0.098	0.079
anterior chamber Width	0.042613	0.057	0.053	0.05	----		0.054	0.05	0.046	0.042	0.056	0.048	0.028		0.04	----	----		----		----				----		----		----		----		----		0.08	0.057
Proboscis Bulb Length	0.025436	0.042	0.031	0.027	----		0.036	----	0.026	0.022	0.034	0.03	----		----		----		----		----		0.046		----		----		----		0.034		----			----
Proboscis Bulb Width	0.044072	0.04	0.041	0.027	----		0.045	----	0.03	----	0.038	0.036	----		----		0.043	----	----		----		----		----		----		----		0.029		----		0.047	----
Posterior Proboscis Chamber Length	0.099	0.147	0.09884	0.108	----		0.057	0.072	----		----	0.128	0.078		0.1	----	0.082	----	----		----		0.123		----		0.090 (max)		----		0.063		----		0.125	0.149
Posterior Proboscis Chamber Width	0.054946	0.048	0.051	0.039	----		0.051	0.048	----		----	0.043	0.047		0.05	----	0.062	----	----		----		0.007-0.015		----		0.045 (max)		----		0.048		----		0.042	0.047
Length/width posterior proboscis	1.80177	3.0625											1.65957		2		1.32258																		2.97619	0.315436
Single Stylet Length	0.00838	0.013	0.012	0.01	0.008		0.001	0.01	0.008		0.009	0.011	0.0087		0.011	----	0.0172	----	0.007-0.008		0.021-0.023		0.005		0.0067		0.015-0.018		0.008	0.0066	0.006-0.012		0.006-0.0095		0.02	0.019-0.200
Single Stylet Width	0.003667	0.005	0.003	0.003	----		----	----	----		----		----		----		----		----		----		----		----		----		----		----		----		----	----
Stylet Basis Length	0.03598	0.029	0.041	0.043	0.027		0.025	0.028	0.022	0.021	0.022	0.025	0.0227		0.0351	----	0.0405	----	0.030-0.032		0.010-0.015		0.02		0.0133		0.04		0.016	0.0181	0.020-0.030		0.019-0.023		0.04	0.036-0.042
Stylet Basis Width	0.01384	0.013	0.009	0.009	----		0.007		0.007		0.008	0.01	0.004-0.008		----		0.0132	----	----		----		0.007		----		----		----	0.006	----		----		0.014	----
Stylet:Basis Ratio	0.232907	0.462	0.296	0.241	0.296		0.387	0.371	0.378	0.372	0.416	0.431	0.382		0.314	----	0.38326	----	0.167-0.219		0.333-0.500		0.247		00:50:40.800000		0.375-0.450		0.5	0.365	0.316-0.400		0.461		0.476-0.528
Distance from stylet to tips Head	0.182997	0.243	0.251	0.554	----		0.221	0.231	0.16	0.172	0.208	0.206	----		----		----		----		----		----		----		----		----		----		----		----
REFERENCES	This study		Simpson et al., 2017		Shields, 1982		Santos et al., 2006		Santos et al., 2006		Santos et al., 2006		Humes, 1942		Wickham, 1978		Shields, 1989		Gibson & Jones, 1990		Coe, 1902		Sadeghian & Santos, 2010		Sadeghian & Santos, 2011		Campbell et al., 1989		McDermott & Gibson, 1993		Humes, 1942		Humes, 1942		Shields & Kuris, 1990
